# Supplementary material for: A [3+3] Aldol-SNAr-Dehydration Approach to 2-Naphthol and 7-Hydroxyquinoline Derivatives
Source: Molecules. 2024 Jul 20;29(14):3406. doi: 10.3390/molecules29143406 (PMC11280476; doi:10.3390/molecules29143406)
Supplement: Supplementary file 1 [file molecules-29-03406-s001.zip]

Archive with 1 entries (1 files):
- molecules-3108500-supplementary.pdf
